# Supplementary material for: Targeting Diabetic Retinopathy with Human iPSC-Derived Vascular Reparative Cells in a Type 2 Diabetes Model
Source: Cells. 2025 Aug 30;14(17):1352. doi: 10.3390/cells14171352 (PMC12428381; doi:10.3390/cells14171352)
Supplement: Supplementary file 1 [file cells-14-01352-s001.zip]

Archive with 2 entries (2 files):
- cells-3802008-re-supplementary.pptx
- Supplementary Table S1 _ Li Calzi et al-08-29-2025.pdf
